# Supplementary material for: Comprehensive bioinformatics and in vitro studies reveal the carcinogenic role and molecular basis of endocrine disruptors in prostate cancer
Source: Front Cell Dev Biol. 2025 Dec 3;13:1712195. doi: 10.3389/fcell.2025.1712195 (PMC12708592; doi:10.3389/fcell.2025.1712195)
Supplement: Supplementary file 2 [file DataSheet1.xlsx]

## Sheet: Title page
Table S1: The ID and prognostic information of PCa patients included in the analysis of prognosis and robot learning models
Table S2: IDs of TCGA-PRAD cohort patients included in differential analysis
Table S3: Overlapping targets of EDs and prostate cancer

## Sheet: Table S1
Table S1: The ID and prognostic information of PCa patients included in the analysis of prognosis and robot learning models
Patient ID	Time	Event	Cohrot
TCGA-CH-5764-01A	1.02	0	TCGA-PRAD
TCGA-CH-5753-01A	1.02	0	TCGA-PRAD
TCGA-CH-5748-01A	1.02	0	TCGA-PRAD
TCGA-CH-5766-01A	1.02	0	TCGA-PRAD
TCGA-CH-5740-01A	1.02	0	TCGA-PRAD
TCGA-HC-A6HX-01A	1.25	0	TCGA-PRAD
TCGA-HC-A6AS-01A	1.45	0	TCGA-PRAD
TCGA-HC-A6AN-01A	1.61	0	TCGA-PRAD
TCGA-ZG-A9L9-01A	1.68	1	TCGA-PRAD
TCGA-HC-A631-01A	1.77	0	TCGA-PRAD
TCGA-J9-A52B-01A	1.87	1	TCGA-PRAD
TCGA-CH-5744-01A	1.97	0	TCGA-PRAD
TCGA-HC-A632-01A	2	0	TCGA-PRAD
TCGA-CH-5769-01A	2.04	0	TCGA-PRAD
TCGA-CH-5754-01A	2.04	0	TCGA-PRAD
TCGA-HC-A6AL-01A	2.2	0	TCGA-PRAD
TCGA-HC-A6AP-01A	2.33	0	TCGA-PRAD
TCGA-EJ-A65F-01A	2.46	1	TCGA-PRAD
TCGA-J4-AATZ-01A	2.6	1	TCGA-PRAD
TCGA-KK-A8IB-01A	2.73	0	TCGA-PRAD
TCGA-CH-5745-01A	2.99	0	TCGA-PRAD
TCGA-CH-5737-01A	2.99	0	TCGA-PRAD
TCGA-CH-5792-01A	2.99	0	TCGA-PRAD
TCGA-XJ-A9DQ-01A	2.99	0	TCGA-PRAD
TCGA-KC-A7F5-01A	2.99	0	TCGA-PRAD
TCGA-ZG-A8QW-01A	3.09	0	TCGA-PRAD
TCGA-QU-A6IL-01A	3.19	0	TCGA-PRAD
TCGA-V1-A9OL-01A	3.45	1	TCGA-PRAD
TCGA-HC-A6AQ-01A	3.48	0	TCGA-PRAD
TCGA-2A-A8W1-01A	3.68	0	TCGA-PRAD
TCGA-H9-A6BY-01A	3.68	0	TCGA-PRAD
TCGA-EJ-7793-01A	3.75	0	TCGA-PRAD
TCGA-ZG-A9LN-01A	3.78	0	TCGA-PRAD
TCGA-EJ-A8FP-01A	3.84	1	TCGA-PRAD
TCGA-V1-A9O5-01A	4.07	1	TCGA-PRAD
TCGA-EJ-A7NM-01A	4.2	0	TCGA-PRAD
TCGA-ZG-A9KY-01A	4.27	0	TCGA-PRAD
TCGA-XK-AAJR-01A	4.3	1	TCGA-PRAD
TCGA-EJ-AB20-01A	4.3	0	TCGA-PRAD
TCGA-ZG-A9NI-01A	4.34	0	TCGA-PRAD
TCGA-J9-A8CL-01A	4.34	1	TCGA-PRAD
TCGA-HC-A6HY-01A	4.4	0	TCGA-PRAD
TCGA-EJ-A8FU-01A	4.53	0	TCGA-PRAD
TCGA-EJ-AB27-01A	4.76	0	TCGA-PRAD
TCGA-YJ-A8SW-01A	4.86	0	TCGA-PRAD
TCGA-HC-A76X-01A	4.93	0	TCGA-PRAD
TCGA-YL-A8SC-01A	4.99	1	TCGA-PRAD
TCGA-HC-7213-01A	5.58	1	TCGA-PRAD
TCGA-MG-AAMC-01A	5.68	0	TCGA-PRAD
TCGA-J9-A52C-01A	5.85	0	TCGA-PRAD
TCGA-ZG-A9L2-01A	5.91	1	TCGA-PRAD
TCGA-J4-A67T-01A	6.01	0	TCGA-PRAD
TCGA-H9-7775-01A	6.08	0	TCGA-PRAD
TCGA-VN-A88M-01A	6.21	0	TCGA-PRAD
TCGA-EJ-7330-01A	6.27	0	TCGA-PRAD
TCGA-KC-A4BL-01A	6.34	1	TCGA-PRAD
TCGA-EJ-8472-01A	6.44	1	TCGA-PRAD
TCGA-KK-A7AP-01A	6.44	0	TCGA-PRAD
TCGA-EJ-A7NN-01A	6.47	1	TCGA-PRAD
TCGA-EJ-A7NJ-01A	6.47	0	TCGA-PRAD
TCGA-2A-A8W3-01A	6.5	1	TCGA-PRAD
TCGA-V1-A8X3-01A	6.64	0	TCGA-PRAD
TCGA-KK-A5A1-01A	6.67	1	TCGA-PRAD
TCGA-KK-A7AU-01A	6.8	1	TCGA-PRAD
TCGA-CH-5738-01A	6.96	0	TCGA-PRAD
TCGA-J9-A52D-01A	6.96	0	TCGA-PRAD
TCGA-HC-A76W-01A	7	0	TCGA-PRAD
TCGA-EJ-A46F-01A	7.06	1	TCGA-PRAD
TCGA-EJ-A8FS-01A	7.1	1	TCGA-PRAD
TCGA-HC-A9TE-01A	7.1	1	TCGA-PRAD
TCGA-EJ-A65M-01A	7.56	0	TCGA-PRAD
TCGA-EJ-A7NF-01A	8.21	0	TCGA-PRAD
TCGA-KC-A7F6-01A	8.64	0	TCGA-PRAD
TCGA-EJ-5524-01A	8.71	1	TCGA-PRAD
TCGA-VN-A88I-01A	8.84	0	TCGA-PRAD
TCGA-KC-A7FD-01A	8.87	0	TCGA-PRAD
TCGA-XJ-A9DK-01A	9.03	0	TCGA-PRAD
TCGA-EJ-A8FO-01A	9.26	0	TCGA-PRAD
TCGA-HC-A8CY-01A	9.53	0	TCGA-PRAD
TCGA-V1-A9OT-01A	9.59	1	TCGA-PRAD
TCGA-KK-A7B3-01A	9.66	1	TCGA-PRAD
TCGA-CH-5789-01A	9.99	0	TCGA-PRAD
TCGA-KK-A8IJ-01A	10.09	1	TCGA-PRAD
TCGA-ZG-A8QZ-01A	10.12	0	TCGA-PRAD
TCGA-J9-A8CK-01A	10.55	0	TCGA-PRAD
TCGA-J9-A52E-01A	10.61	0	TCGA-PRAD
TCGA-J4-A83K-01A	10.78	0	TCGA-PRAD
TCGA-EJ-A8FN-01A	10.81	0	TCGA-PRAD
TCGA-J9-A8CM-01A	11.3	1	TCGA-PRAD
TCGA-ZG-A9N3-01A	11.47	0	TCGA-PRAD
TCGA-4L-AA1F-01A	11.5	0	TCGA-PRAD
TCGA-HC-A9TH-01A	11.53	1	TCGA-PRAD
TCGA-KC-A7FE-01A	11.56	0	TCGA-PRAD
TCGA-EJ-A6RA-01A	11.6	1	TCGA-PRAD
TCGA-ZG-A9L0-01A	11.66	0	TCGA-PRAD
TCGA-CH-5751-01A	11.99	1	TCGA-PRAD
TCGA-CH-5763-01A	11.99	0	TCGA-PRAD
TCGA-ZG-A9LY-01A	12.16	0	TCGA-PRAD
TCGA-V1-A9OQ-01A	12.19	0	TCGA-PRAD
TCGA-XA-A8JR-01A	12.35	0	TCGA-PRAD
TCGA-ZG-A9LM-01A	12.42	0	TCGA-PRAD
TCGA-HC-7079-01A	12.48	1	TCGA-PRAD
TCGA-M7-A720-01A	12.61	0	TCGA-PRAD
TCGA-J9-A8CP-01A	12.68	0	TCGA-PRAD
TCGA-EJ-A65D-01A	12.91	0	TCGA-PRAD
TCGA-CH-5741-01A	12.98	0	TCGA-PRAD
TCGA-CH-5750-01A	13.01	0	TCGA-PRAD
TCGA-CH-5771-01A	13.01	0	TCGA-PRAD
TCGA-M7-A721-01A	13.14	0	TCGA-PRAD
TCGA-ZG-A8QY-01A	13.27	0	TCGA-PRAD
TCGA-EJ-5497-01A	13.3	0	TCGA-PRAD
TCGA-ZG-A9ND-01A	13.47	0	TCGA-PRAD
TCGA-EJ-A65E-01A	13.7	0	TCGA-PRAD
TCGA-HC-7738-01A	13.8	1	TCGA-PRAD
TCGA-CH-5743-01A	13.96	1	TCGA-PRAD
TCGA-XK-AAIW-01A	14.03	1	TCGA-PRAD
TCGA-YL-A9WH-01A	14.03	0	TCGA-PRAD
TCGA-EJ-A7NG-01A	14.19	0	TCGA-PRAD
TCGA-J4-A83N-01A	14.22	1	TCGA-PRAD
TCGA-HC-7209-01A	14.45	0	TCGA-PRAD
TCGA-ZG-A8QX-01A	14.52	0	TCGA-PRAD
TCGA-J4-A67N-01A	14.52	1	TCGA-PRAD
TCGA-V1-A8ML-01A	14.72	0	TCGA-PRAD
TCGA-WW-A8ZI-01A	14.75	0	TCGA-PRAD
TCGA-EJ-A65J-01A	14.82	0	TCGA-PRAD
TCGA-ZG-A9MC-01A	14.95	0	TCGA-PRAD
TCGA-CH-5767-01A	15.05	0	TCGA-PRAD
TCGA-FC-7961-01A	15.41	0	TCGA-PRAD
TCGA-HC-8266-01A	15.54	0	TCGA-PRAD
TCGA-EJ-A7NH-01A	15.57	0	TCGA-PRAD
TCGA-V1-A8WS-01A	15.57	0	TCGA-PRAD
TCGA-EJ-A7NK-01A	15.64	0	TCGA-PRAD
TCGA-VN-A88O-01A	15.8	0	TCGA-PRAD
TCGA-HC-8265-01A	15.87	0	TCGA-PRAD
TCGA-CH-5772-01A	15.97	0	TCGA-PRAD
TCGA-M7-A71Y-01A	16.2	0	TCGA-PRAD
TCGA-VN-A943-01A	16.29	0	TCGA-PRAD
TCGA-V1-A8MK-01A	16.69	0	TCGA-PRAD
TCGA-YL-A8SA-01A	16.82	0	TCGA-PRAD
TCGA-VN-A88R-01A	16.82	1	TCGA-PRAD
TCGA-J4-A6M7-01A	16.82	0	TCGA-PRAD
TCGA-ZG-A9LS-01A	16.95	0	TCGA-PRAD
TCGA-J4-A83M-01A	17.12	1	TCGA-PRAD
TCGA-HC-7750-01A	17.15	0	TCGA-PRAD
TCGA-EJ-A46E-01A	17.21	0	TCGA-PRAD
TCGA-FC-A66V-01A	17.21	0	TCGA-PRAD
TCGA-TP-A8TT-01A	17.28	0	TCGA-PRAD
TCGA-Y6-A9XI-01A	17.28	0	TCGA-PRAD
TCGA-HC-A6AO-01A	17.41	0	TCGA-PRAD
TCGA-HC-7744-01A	17.44	0	TCGA-PRAD
TCGA-V1-A9Z9-01A	17.74	0	TCGA-PRAD
TCGA-HC-7819-01A	17.84	0	TCGA-PRAD
TCGA-EJ-5525-01A	17.94	1	TCGA-PRAD
TCGA-HC-8261-01A	17.94	0	TCGA-PRAD
TCGA-ZG-A9M4-01A	17.97	0	TCGA-PRAD
TCGA-SU-A7E7-01A	18.1	0	TCGA-PRAD
TCGA-J4-AATV-01A	18.17	0	TCGA-PRAD
TCGA-M7-A722-01A	18.36	1	TCGA-PRAD
TCGA-HC-A8D1-01A	18.82	0	TCGA-PRAD
TCGA-M7-A725-01A	18.82	0	TCGA-PRAD
TCGA-ZG-A9LU-01A	19.02	0	TCGA-PRAD
TCGA-ZG-A9LB-01A	19.15	0	TCGA-PRAD
TCGA-HC-8213-01A	19.35	0	TCGA-PRAD
TCGA-EJ-5496-01A	19.55	0	TCGA-PRAD
TCGA-KC-A7FA-01A	19.65	0	TCGA-PRAD
TCGA-HC-7075-01A	19.74	0	TCGA-PRAD
TCGA-KK-A7B0-01A	19.91	1	TCGA-PRAD
TCGA-TP-A8TV-01A	20.04	0	TCGA-PRAD
TCGA-J4-8198-01A	20.17	0	TCGA-PRAD
TCGA-2A-AAYU-01A	20.2	0	TCGA-PRAD
TCGA-FC-A8O0-01A	20.24	0	TCGA-PRAD
TCGA-J4-A6G3-01A	20.3	1	TCGA-PRAD
TCGA-2A-A8VL-01A	20.4	0	TCGA-PRAD
TCGA-EJ-A46D-01A	20.57	0	TCGA-PRAD
TCGA-V1-A9OA-01A	20.89	0	TCGA-PRAD
TCGA-M7-A71Z-01A	21.12	0	TCGA-PRAD
TCGA-KK-A8IF-01A	21.29	1	TCGA-PRAD
TCGA-G9-A9S0-01A	21.35	1	TCGA-PRAD
TCGA-EJ-A46B-01A	21.58	0	TCGA-PRAD
TCGA-VP-A87H-01A	21.78	0	TCGA-PRAD
TCGA-ZG-A9L6-01A	21.81	1	TCGA-PRAD
TCGA-KC-A7F3-01A	21.85	0	TCGA-PRAD
TCGA-EJ-A65G-01A	21.88	0	TCGA-PRAD
TCGA-EJ-A46I-01A	21.94	0	TCGA-PRAD
TCGA-EJ-A46G-01A	21.94	0	TCGA-PRAD
TCGA-KK-A8I6-01A	21.94	0	TCGA-PRAD
TCGA-2A-A8VV-01A	22.04	0	TCGA-PRAD
TCGA-CH-5739-01A	22.04	0	TCGA-PRAD
TCGA-HC-8262-01A	22.31	0	TCGA-PRAD
TCGA-YL-A8S8-01A	22.31	1	TCGA-PRAD
TCGA-FC-A5OB-01A	22.34	0	TCGA-PRAD
TCGA-HC-A48F-01A	22.34	0	TCGA-PRAD
TCGA-HC-8216-01A	22.4	0	TCGA-PRAD
TCGA-J4-A83I-01A	22.5	0	TCGA-PRAD
TCGA-V1-A8WV-01A	22.54	0	TCGA-PRAD
TCGA-HC-8260-01A	22.54	0	TCGA-PRAD
TCGA-KK-A7B2-01A	22.73	1	TCGA-PRAD
TCGA-ZG-A9LZ-01A	22.73	0	TCGA-PRAD
TCGA-J4-A83J-01A	22.86	0	TCGA-PRAD
TCGA-VP-A87K-01A	22.9	1	TCGA-PRAD
TCGA-CH-5765-01A	23	0	TCGA-PRAD
TCGA-J4-A67S-01A	23.26	1	TCGA-PRAD
TCGA-EJ-A65B-01A	23.32	0	TCGA-PRAD
TCGA-HC-7740-01A	23.55	0	TCGA-PRAD
TCGA-J4-A83L-01A	23.65	0	TCGA-PRAD
TCGA-HC-7745-01A	23.69	0	TCGA-PRAD
TCGA-HC-7749-01A	23.78	0	TCGA-PRAD
TCGA-EJ-A46H-01A	23.78	0	TCGA-PRAD
TCGA-HC-8257-01A	23.85	0	TCGA-PRAD
TCGA-G9-A9S7-01A	23.92	0	TCGA-PRAD
TCGA-CH-5746-01A	24.01	0	TCGA-PRAD
TCGA-CH-5768-01A	24.01	0	TCGA-PRAD
TCGA-YL-A9WL-01A	24.31	1	TCGA-PRAD
TCGA-EJ-7331-01A	24.38	0	TCGA-PRAD
TCGA-VN-A88L-01A	24.51	0	TCGA-PRAD
TCGA-HC-7820-01A	24.54	0	TCGA-PRAD
TCGA-HC-7747-01A	24.57	0	TCGA-PRAD
TCGA-M7-A723-01A	25.07	0	TCGA-PRAD
TCGA-G9-6384-01A	25.13	0	TCGA-PRAD
TCGA-HC-7232-01A	25.16	1	TCGA-PRAD
TCGA-VN-A88N-01A	25.16	0	TCGA-PRAD
TCGA-EJ-8474-01A	25.16	0	TCGA-PRAD
TCGA-J4-A6G1-01A	25.26	0	TCGA-PRAD
TCGA-J4-A67L-01A	25.3	0	TCGA-PRAD
TCGA-XQ-A8TB-01A	25.3	0	TCGA-PRAD
TCGA-EJ-7317-01A	25.33	0	TCGA-PRAD
TCGA-HC-A8D0-01A	25.46	0	TCGA-PRAD
TCGA-VN-A88K-01A	25.49	0	TCGA-PRAD
TCGA-EJ-7784-01A	25.66	0	TCGA-PRAD
TCGA-HC-7752-01A	25.69	0	TCGA-PRAD
TCGA-EJ-7783-01A	25.85	0	TCGA-PRAD
TCGA-FC-A6HD-01A	25.92	0	TCGA-PRAD
TCGA-HC-7748-01A	26.02	0	TCGA-PRAD
TCGA-G9-6373-01A	26.64	0	TCGA-PRAD
TCGA-V1-A9O7-01A	26.91	1	TCGA-PRAD
TCGA-CH-5788-01A	26.97	0	TCGA-PRAD
TCGA-KK-A7AV-01A	27	0	TCGA-PRAD
TCGA-EJ-7321-01A	27.07	0	TCGA-PRAD
TCGA-J4-AAU2-01A	27.1	0	TCGA-PRAD
TCGA-V1-A9Z8-01A	27.17	0	TCGA-PRAD
TCGA-G9-6385-01A	27.27	0	TCGA-PRAD
TCGA-J4-A67O-01A	27.56	0	TCGA-PRAD
TCGA-EJ-7328-01A	27.66	0	TCGA-PRAD
TCGA-HC-8258-01A	27.83	0	TCGA-PRAD
TCGA-G9-7519-01A	27.89	0	TCGA-PRAD
TCGA-V1-A8MG-01A	28.15	0	TCGA-PRAD
TCGA-G9-7523-01A	28.15	0	TCGA-PRAD
TCGA-EJ-7788-01A	28.22	0	TCGA-PRAD
TCGA-HC-8256-01A	28.25	0	TCGA-PRAD
TCGA-FC-7708-01A	28.38	0	TCGA-PRAD
TCGA-HC-7210-01A	28.52	0	TCGA-PRAD
TCGA-HC-7212-01A	28.58	0	TCGA-PRAD
TCGA-EJ-A6RC-01A	28.68	0	TCGA-PRAD
TCGA-V1-A9Z7-01A	28.71	0	TCGA-PRAD
TCGA-FC-A4JI-01A	28.81	0	TCGA-PRAD
TCGA-CH-5794-01A	28.98	0	TCGA-PRAD
TCGA-M7-A724-01A	29.2	0	TCGA-PRAD
TCGA-HC-7080-01A	29.37	1	TCGA-PRAD
TCGA-G9-A9S4-01A	29.76	0	TCGA-PRAD
TCGA-ZG-A9L5-01A	29.83	0	TCGA-PRAD
TCGA-J4-A67R-01A	29.89	0	TCGA-PRAD
TCGA-EJ-5505-01A	30.29	0	TCGA-PRAD
TCGA-EJ-7327-01A	30.32	0	TCGA-PRAD
TCGA-HC-8259-01A	30.35	0	TCGA-PRAD
TCGA-V1-A8WN-01A	30.35	0	TCGA-PRAD
TCGA-KK-A6E7-01A	30.39	1	TCGA-PRAD
TCGA-XK-AAJA-01A	30.55	0	TCGA-PRAD
TCGA-HC-7742-01A	30.81	0	TCGA-PRAD
TCGA-HC-7818-01A	30.81	0	TCGA-PRAD
TCGA-HC-7231-01A	30.85	0	TCGA-PRAD
TCGA-KK-A8I9-01A	30.88	1	TCGA-PRAD
TCGA-H9-A6BX-01A	30.91	0	TCGA-PRAD
TCGA-J4-A67M-01A	30.91	0	TCGA-PRAD
TCGA-KK-A6E0-01A	30.91	1	TCGA-PRAD
TCGA-G9-7521-01A	30.95	0	TCGA-PRAD
TCGA-CH-5752-01A	30.98	0	TCGA-PRAD
TCGA-HC-7821-01A	31.41	0	TCGA-PRAD
TCGA-G9-6377-01A	31.47	0	TCGA-PRAD
TCGA-KK-A7B4-01A	31.64	1	TCGA-PRAD
TCGA-KK-A8I8-01A	31.77	0	TCGA-PRAD
TCGA-XK-AAIR-01A	31.93	0	TCGA-PRAD
TCGA-XJ-A9DX-01A	31.96	0	TCGA-PRAD
TCGA-CH-5790-01A	32	0	TCGA-PRAD
TCGA-CH-5791-01A	32	1	TCGA-PRAD
TCGA-J4-A67Q-01A	32.03	0	TCGA-PRAD
TCGA-YL-A9WY-01A	32.03	1	TCGA-PRAD
TCGA-XK-AAK1-01A	32.16	0	TCGA-PRAD
TCGA-X4-A8KS-01A	32.16	0	TCGA-PRAD
TCGA-EJ-7797-01A	32.29	0	TCGA-PRAD
TCGA-V1-A8MM-01A	32.52	1	TCGA-PRAD
TCGA-Y6-A8TL-01A	32.59	0	TCGA-PRAD
TCGA-G9-7525-01A	32.65	0	TCGA-PRAD
TCGA-HC-7230-01A	32.88	0	TCGA-PRAD
TCGA-J4-A67K-01A	32.98	0	TCGA-PRAD
TCGA-YL-A8S9-01A	33.05	1	TCGA-PRAD
TCGA-EJ-7315-01A	33.11	0	TCGA-PRAD
TCGA-YL-A9WK-01A	33.15	1	TCGA-PRAD
TCGA-KC-A4BR-01A	33.57	1	TCGA-PRAD
TCGA-KK-A7AW-01A	34.63	0	TCGA-PRAD
TCGA-KK-A8IC-01A	34.82	1	TCGA-PRAD
TCGA-KK-A7B1-01A	34.92	0	TCGA-PRAD
TCGA-V1-A9OY-01A	35.05	0	TCGA-PRAD
TCGA-YL-A8HO-01A	35.09	1	TCGA-PRAD
TCGA-EJ-7781-01A	35.25	0	TCGA-PRAD
TCGA-G9-7522-01A	35.41	0	TCGA-PRAD
TCGA-V1-A8WW-01A	35.41	0	TCGA-PRAD
TCGA-HC-7737-01A	35.81	0	TCGA-PRAD
TCGA-EJ-7786-01A	36.01	0	TCGA-PRAD
TCGA-HC-7736-01A	36.24	0	TCGA-PRAD
TCGA-EJ-7789-01A	36.3	0	TCGA-PRAD
TCGA-ZG-A9L4-01A	36.4	0	TCGA-PRAD
TCGA-EJ-7791-01A	36.73	0	TCGA-PRAD
TCGA-KK-A7AY-01A	36.93	1	TCGA-PRAD
TCGA-XJ-A83F-01A	37.02	0	TCGA-PRAD
TCGA-XK-AAIV-01A	37.22	0	TCGA-PRAD
TCGA-V1-A9OX-01A	37.25	0	TCGA-PRAD
TCGA-HC-7081-01A	37.32	0	TCGA-PRAD
TCGA-EJ-7314-01A	37.78	0	TCGA-PRAD
TCGA-G9-6378-01A	37.94	0	TCGA-PRAD
TCGA-G9-6370-01A	37.98	0	TCGA-PRAD
TCGA-EJ-8470-01A	38.07	0	TCGA-PRAD
TCGA-EJ-7782-01A	38.34	0	TCGA-PRAD
TCGA-EJ-5502-01A	38.47	0	TCGA-PRAD
TCGA-EJ-7785-01A	38.67	0	TCGA-PRAD
TCGA-V1-A9OF-01A	38.9	0	TCGA-PRAD
TCGA-G9-7510-01A	38.93	0	TCGA-PRAD
TCGA-VP-A87D-01A	39.22	1	TCGA-PRAD
TCGA-G9-6364-01A	39.36	0	TCGA-PRAD
TCGA-G9-6369-01A	39.91	0	TCGA-PRAD
TCGA-KK-A7AQ-01A	39.98	1	TCGA-PRAD
TCGA-J4-8200-01A	40.01	0	TCGA-PRAD
TCGA-HC-7211-01A	40.11	0	TCGA-PRAD
TCGA-G9-6367-01A	40.14	0	TCGA-PRAD
TCGA-G9-6371-01A	40.28	0	TCGA-PRAD
TCGA-J9-A8CN-01A	40.64	0	TCGA-PRAD
TCGA-QU-A6IM-01A	40.97	0	TCGA-PRAD
TCGA-XK-AAJP-01A	41.36	0	TCGA-PRAD
TCGA-VN-A88P-01A	41.39	0	TCGA-PRAD
TCGA-XK-AAJ3-01A	41.46	0	TCGA-PRAD
TCGA-G9-6329-01A	41.59	0	TCGA-PRAD
TCGA-2A-AAYO-01A	41.79	0	TCGA-PRAD
TCGA-EJ-5531-01A	41.82	0	TCGA-PRAD
TCGA-XJ-A83H-01A	42.05	0	TCGA-PRAD
TCGA-G9-6332-01A	42.21	1	TCGA-PRAD
TCGA-ZG-A9L1-01A	42.77	0	TCGA-PRAD
TCGA-EJ-7794-01A	42.9	0	TCGA-PRAD
TCGA-KC-A4BV-01A	43.63	1	TCGA-PRAD
TCGA-CH-5762-01A	43.99	0	TCGA-PRAD
TCGA-G9-6498-01A	44.09	1	TCGA-PRAD
TCGA-HC-7233-01A	44.51	0	TCGA-PRAD
TCGA-V1-A9ZR-01A	44.71	0	TCGA-PRAD
TCGA-G9-6365-01A	44.78	0	TCGA-PRAD
TCGA-2A-AAYF-01A	44.81	0	TCGA-PRAD
TCGA-EJ-5501-01A	44.84	0	TCGA-PRAD
TCGA-VP-AA1N-01A	44.84	0	TCGA-PRAD
TCGA-VN-A88Q-01A	44.88	0	TCGA-PRAD
TCGA-2A-A8VT-01A	45.11	0	TCGA-PRAD
TCGA-YL-A8HK-01A	45.2	1	TCGA-PRAD
TCGA-2A-A8VX-01A	45.27	0	TCGA-PRAD
TCGA-G9-6363-01A	45.27	0	TCGA-PRAD
TCGA-EJ-5506-01A	45.37	0	TCGA-PRAD
TCGA-X4-A8KQ-01A	45.43	0	TCGA-PRAD
TCGA-V1-A9ZK-01A	45.43	0	TCGA-PRAD
TCGA-YL-A8SB-01A	45.47	1	TCGA-PRAD
TCGA-EJ-5503-01A	45.7	0	TCGA-PRAD
TCGA-EJ-7792-01A	45.86	0	TCGA-PRAD
TCGA-EJ-5499-01A	46.48	0	TCGA-PRAD
TCGA-G9-6361-01A	46.48	0	TCGA-PRAD
TCGA-YL-A8SI-01A	46.75	1	TCGA-PRAD
TCGA-EJ-5504-01A	46.88	0	TCGA-PRAD
TCGA-G9-6356-01A	47.11	0	TCGA-PRAD
TCGA-XK-AAJT-01A	47.11	0	TCGA-PRAD
TCGA-G9-6362-01A	47.4	0	TCGA-PRAD
TCGA-V1-A8MF-01A	47.6	0	TCGA-PRAD
TCGA-EJ-5507-01A	47.86	0	TCGA-PRAD
TCGA-XJ-A9DI-01A	48	0	TCGA-PRAD
TCGA-XJ-A83G-01A	48	0	TCGA-PRAD
TCGA-EJ-5509-01A	48.09	0	TCGA-PRAD
TCGA-YL-A8HM-01A	48.39	1	TCGA-PRAD
TCGA-YL-A9WJ-01A	48.49	1	TCGA-PRAD
TCGA-EJ-5511-01A	48.49	0	TCGA-PRAD
TCGA-EJ-5494-01A	48.52	0	TCGA-PRAD
TCGA-YL-A9WX-01A	49.47	1	TCGA-PRAD
TCGA-EJ-5542-01A	49.7	0	TCGA-PRAD
TCGA-G9-6348-01A	49.77	0	TCGA-PRAD
TCGA-V1-A9ZG-01A	49.84	0	TCGA-PRAD
TCGA-KK-A7AZ-01A	49.9	0	TCGA-PRAD
TCGA-G9-6353-01A	50.66	0	TCGA-PRAD
TCGA-G9-6499-01A	50.69	0	TCGA-PRAD
TCGA-YL-A8HL-01A	51.41	0	TCGA-PRAD
TCGA-XK-AAJU-01A	51.77	0	TCGA-PRAD
TCGA-G9-7509-01A	52.89	0	TCGA-PRAD
TCGA-YL-A8HJ-01A	52.92	0	TCGA-PRAD
TCGA-YL-A9WI-01A	53.32	0	TCGA-PRAD
TCGA-G9-6339-01A	53.68	1	TCGA-PRAD
TCGA-V1-A9ZI-01A	53.88	0	TCGA-PRAD
TCGA-VP-A87C-01A	55.52	0	TCGA-PRAD
TCGA-G9-6342-01A	55.72	0	TCGA-PRAD
TCGA-2A-A8VO-01A	55.88	0	TCGA-PRAD
TCGA-EJ-5498-01A	56.5	0	TCGA-PRAD
TCGA-G9-6496-01A	56.7	0	TCGA-PRAD
TCGA-EJ-5512-01A	56.93	0	TCGA-PRAD
TCGA-KK-A8I7-01A	57.69	1	TCGA-PRAD
TCGA-EJ-5495-01A	57.82	0	TCGA-PRAD
TCGA-KK-A6E8-01A	58.15	0	TCGA-PRAD
TCGA-G9-6494-01A	58.18	0	TCGA-PRAD
TCGA-VP-A87J-01A	58.28	0	TCGA-PRAD
TCGA-G9-6379-01A	58.41	0	TCGA-PRAD
TCGA-EJ-5527-01A	58.41	0	TCGA-PRAD
TCGA-KC-A4BN-01A	59.63	0	TCGA-PRAD
TCGA-EJ-5532-01A	60.05	0	TCGA-PRAD
TCGA-EJ-5514-01A	60.09	0	TCGA-PRAD
TCGA-EJ-5530-01A	60.18	0	TCGA-PRAD
TCGA-EJ-5515-01A	60.18	0	TCGA-PRAD
TCGA-KK-A8II-01A	60.91	1	TCGA-PRAD
TCGA-V1-A8MU-01A	61.63	0	TCGA-PRAD
TCGA-EJ-5510-01A	61.99	0	TCGA-PRAD
TCGA-EJ-5516-01A	62.06	0	TCGA-PRAD
TCGA-EJ-5517-01A	62.06	0	TCGA-PRAD
TCGA-EJ-5526-01A	62.71	1	TCGA-PRAD
TCGA-KK-A8IM-01A	62.91	0	TCGA-PRAD
TCGA-EJ-8469-01A	63.24	1	TCGA-PRAD
TCGA-KK-A8IA-01A	63.44	0	TCGA-PRAD
TCGA-G9-6366-01A	63.96	0	TCGA-PRAD
TCGA-V1-A8WL-01A	63.99	0	TCGA-PRAD
TCGA-EJ-5519-01A	64.45	0	TCGA-PRAD
TCGA-EJ-5508-01A	64.55	0	TCGA-PRAD
TCGA-KK-A59Y-01A	64.65	0	TCGA-PRAD
TCGA-HC-7078-01A	65.21	0	TCGA-PRAD
TCGA-KK-A8IH-01A	66.13	0	TCGA-PRAD
TCGA-G9-6338-01A	66.62	0	TCGA-PRAD
TCGA-VP-A87E-01A	66.92	0	TCGA-PRAD
TCGA-G9-6351-01A	67.28	0	TCGA-PRAD
TCGA-KK-A8IK-01A	67.41	0	TCGA-PRAD
TCGA-KK-A6E3-01A	67.54	0	TCGA-PRAD
TCGA-G9-6354-01A	67.87	0	TCGA-PRAD
TCGA-G9-6336-01A	67.94	0	TCGA-PRAD
TCGA-KK-A6E5-01A	68.1	0	TCGA-PRAD
TCGA-EJ-5522-01A	68.3	0	TCGA-PRAD
TCGA-G9-6347-01A	68.63	0	TCGA-PRAD
TCGA-EJ-5518-01A	69.12	1	TCGA-PRAD
TCGA-KK-A8ID-01A	69.22	0	TCGA-PRAD
TCGA-HC-7077-01A	69.48	0	TCGA-PRAD
TCGA-KK-A8I4-01A	71.02	1	TCGA-PRAD
TCGA-KK-A6E1-01A	72.21	0	TCGA-PRAD
TCGA-KK-A59X-01A	73.36	1	TCGA-PRAD
TCGA-EJ-5521-01A	74.87	0	TCGA-PRAD
TCGA-VP-A875-01A	75.85	0	TCGA-PRAD
TCGA-EJ-8468-01A	77.1	0	TCGA-PRAD
TCGA-VP-A878-01A	77.33	1	TCGA-PRAD
TCGA-V1-A9OH-01A	78.94	0	TCGA-PRAD
TCGA-G9-6343-01A	80.49	0	TCGA-PRAD
TCGA-G9-6333-01A	80.98	0	TCGA-PRAD
TCGA-VP-A87B-01A	81.24	1	TCGA-PRAD
TCGA-KK-A8IG-01A	82.29	0	TCGA-PRAD
TCGA-HI-7168-01A	82.29	1	TCGA-PRAD
TCGA-HI-7170-01A	82.85	0	TCGA-PRAD
TCGA-EJ-7123-01A	84.49	0	TCGA-PRAD
TCGA-QU-A6IP-01A	86.07	0	TCGA-PRAD
TCGA-KK-A59Z-01A	86.33	0	TCGA-PRAD
TCGA-HI-7169-01A	88.17	0	TCGA-PRAD
TCGA-EJ-7115-01A	88.27	0	TCGA-PRAD
TCGA-EJ-7125-01A	93.63	0	TCGA-PRAD
TCGA-V1-A9O9-01A	94.28	0	TCGA-PRAD
TCGA-KK-A8I5-01A	101.71	0	TCGA-PRAD
TCGA-VP-A876-01A	109.49	0	TCGA-PRAD
TCGA-KK-A59V-01A	113.01	0	TCGA-PRAD
TCGA-KK-A6E6-01A	113.24	0	TCGA-PRAD
TCGA-VP-A872-01A	119.28	0	TCGA-PRAD
TCGA-QU-A6IO-01A	122.08	0	TCGA-PRAD
TCGA-QU-A6IN-01A	140.08	0	TCGA-PRAD
TCGA-KK-A6DY-01A	141.1	0	TCGA-PRAD
TCGA-KK-A6E2-01A	165.05	0	TCGA-PRAD
Patient ID	Time	DFS	Cohort
GSM3263702	102	1	GSE116918
GSM3263828	84	0	GSE116918
GSM3263779	87	1	GSE116918
GSM3263830	80	0	GSE116918
GSM3263796	90	0	GSE116918
GSM3263800	83	0	GSE116918
GSM3263695	28	1	GSE116918
GSM3263829	81	0	GSE116918
GSM3263704	110	0	GSE116918
GSM3263744	98	0	GSE116918
GSM3263890	78	0	GSE116918
GSM3263755	38	0	GSE116918
GSM3263692	93	1	GSE116918
GSM3263850	82	0	GSE116918
GSM3263772	91	0	GSE116918
GSM3263849	84	0	GSE116918
GSM3263877	61	1	GSE116918
GSM3263731	28	1	GSE116918
GSM3263696	16	1	GSE116918
GSM3263670	106	0	GSE116918
GSM3263734	96	0	GSE116918
GSM3263885	61	1	GSE116918
GSM3263690	27	1	GSE116918
GSM3263685	75	0	GSE116918
GSM3263810	34	0	GSE116918
GSM3263694	57	1	GSE116918
GSM3263785	95	0	GSE116918
GSM3263697	85	1	GSE116918
GSM3263776	33	0	GSE116918
GSM3263715	75	1	GSE116918
GSM3263859	76	0	GSE116918
GSM3263900	74	0	GSE116918
GSM3263667	92	1	GSE116918
GSM3263746	52	1	GSE116918
GSM3263769	105	0	GSE116918
GSM3263699	90	1	GSE116918
GSM3263765	102	0	GSE116918
GSM3263666	111	0	GSE116918
GSM3263738	81	0	GSE116918
GSM3263726	55	0	GSE116918
GSM3263719	40	1	GSE116918
GSM3263896	56	1	GSE116918
GSM3263762	54	0	GSE116918
GSM3263873	75	0	GSE116918
GSM3263742	111	0	GSE116918
GSM3263836	85	0	GSE116918
GSM3263758	10	1	GSE116918
GSM3263909	96	0	GSE116918
GSM3263712	116	0	GSE116918
GSM3263862	78	0	GSE116918
GSM3263679	74	0	GSE116918
GSM3263819	53	1	GSE116918
GSM3263892	55	1	GSE116918
GSM3263714	103	0	GSE116918
GSM3263706	117	0	GSE116918
GSM3263846	73	0	GSE116918
GSM3263743	28	0	GSE116918
GSM3263811	91	0	GSE116918
GSM3263713	91	0	GSE116918
GSM3263693	94	1	GSE116918
GSM3263774	74	1	GSE116918
GSM3263886	77	0	GSE116918
GSM3263747	109	0	GSE116918
GSM3263857	79	0	GSE116918
GSM3263749	104	0	GSE116918
GSM3263766	94	0	GSE116918
GSM3263822	89	0	GSE116918
GSM3263752	98	0	GSE116918
GSM3263863	77	0	GSE116918
GSM3263763	30	0	GSE116918
GSM3263799	90	0	GSE116918
GSM3263814	89	0	GSE116918
GSM3263705	112	0	GSE116918
GSM3263845	75	0	GSE116918
GSM3263861	78	0	GSE116918
GSM3263864	81	0	GSE116918
GSM3263813	90	0	GSE116918
GSM3263888	73	0	GSE116918
GSM3263740	104	0	GSE116918
GSM3263905	89	0	GSE116918
GSM3263808	82	0	GSE116918
GSM3263735	112	0	GSE116918
GSM3263902	69	0	GSE116918
GSM3263817	91	0	GSE116918
GSM3263720	44	1	GSE116918
GSM3263681	31	1	GSE116918
GSM3263834	74	0	GSE116918
GSM3263709	107	0	GSE116918
GSM3263876	79	0	GSE116918
GSM3263764	106	0	GSE116918
GSM3263855	77	0	GSE116918
GSM3263724	113	0	GSE116918
GSM3263739	115	0	GSE116918
GSM3263780	45	0	GSE116918
GSM3263874	63	0	GSE116918
GSM3263701	64	1	GSE116918
GSM3263869	80	0	GSE116918
GSM3263768	102	0	GSE116918
GSM3263802	76	1	GSE116918
GSM3263710	114	0	GSE116918
GSM3263843	56	0	GSE116918
GSM3263823	15	0	GSE116918
GSM3263761	104	0	GSE116918
GSM3263698	32	1	GSE116918
GSM3263787	96	0	GSE116918
GSM3263891	25	1	GSE116918
GSM3263767	100	0	GSE116918
GSM3263807	81	1	GSE116918
GSM3263795	71	0	GSE116918
GSM3263751	29	0	GSE116918
GSM3263851	77	0	GSE116918
GSM3263730	109	0	GSE116918
GSM3263797	94	0	GSE116918
GSM3263794	43	1	GSE116918
GSM3263907	54	1	GSE116918
GSM3263894	67	0	GSE116918
GSM3263835	86	0	GSE116918
GSM3263756	102	0	GSE116918
GSM3263880	21	0	GSE116918
GSM3263860	78	0	GSE116918
GSM3263790	96	0	GSE116918
GSM3263858	11	0	GSE116918
GSM3263893	76	0	GSE116918
GSM3263887	65	0	GSE116918
GSM3263837	85	0	GSE116918
GSM3263875	66	0	GSE116918
GSM3263904	95	0	GSE116918
GSM3263804	88	0	GSE116918
GSM3263721	91	1	GSE116918
GSM3263759	24	1	GSE116918
GSM3263748	106	0	GSE116918
GSM3263745	107	0	GSE116918
GSM3263736	105	0	GSE116918
GSM3263782	100	0	GSE116918
GSM3263788	84	0	GSE116918
GSM3263729	25	1	GSE116918
GSM3263753	35	0	GSE116918
GSM3263691	24	1	GSE116918
GSM3263806	94	0	GSE116918
GSM3263882	66	0	GSE116918
GSM3263792	55	1	GSE116918
GSM3263867	79	1	GSE116918
GSM3263826	92	0	GSE116918
GSM3263853	81	0	GSE116918
GSM3263798	94	0	GSE116918
GSM3263789	95	0	GSE116918
GSM3263771	99	0	GSE116918
GSM3263669	109	0	GSE116918
GSM3263852	77	0	GSE116918
GSM3263821	82	0	GSE116918
GSM3263668	103	0	GSE116918
GSM3263839	88	0	GSE116918
GSM3263895	70	0	GSE116918
GSM3263678	80	0	GSE116918
GSM3263865	79	0	GSE116918
GSM3263733	111	0	GSE116918
GSM3263878	80	0	GSE116918
GSM3263684	81	0	GSE116918
GSM3263901	75	0	GSE116918
GSM3263676	26	0	GSE116918
GSM3263793	94	0	GSE116918
GSM3263805	62	1	GSE116918
GSM3263786	91	1	GSE116918
GSM3263717	63	1	GSE116918
GSM3263866	80	0	GSE116918
GSM3263838	87	0	GSE116918
GSM3263711	63	1	GSE116918
GSM3263707	112	0	GSE116918
GSM3263778	91	0	GSE116918
GSM3263881	62	0	GSE116918
GSM3263856	82	0	GSE116918
GSM3263803	84	0	GSE116918
GSM3263825	83	0	GSE116918
GSM3263854	78	0	GSE116918
GSM3263682	76	0	GSE116918
GSM3263908	89	0	GSE116918
GSM3263741	93	0	GSE116918
GSM3263671	102	0	GSE116918
GSM3263674	108	0	GSE116918
GSM3263870	74	0	GSE116918
GSM3263832	85	0	GSE116918
GSM3263840	82	1	GSE116918
GSM3263879	80	0	GSE116918
GSM3263784	96	0	GSE116918
GSM3263883	79	0	GSE116918
GSM3263677	92	0	GSE116918
GSM3263833	85	0	GSE116918
GSM3263872	78	0	GSE116918
GSM3263889	68	1	GSE116918
GSM3263812	12	0	GSE116918
GSM3263868	79	0	GSE116918
GSM3263816	91	0	GSE116918
GSM3263831	86	0	GSE116918
GSM3263770	103	0	GSE116918
GSM3263732	113	0	GSE116918
GSM3263781	92	0	GSE116918
GSM3263716	92	1	GSE116918
GSM3263683	57	1	GSE116918
GSM3263827	18	1	GSE116918
GSM3263884	78	0	GSE116918
GSM3263665	61	0	GSE116918
GSM3263791	86	0	GSE116918
GSM3263899	70	0	GSE116918
GSM3263689	61	0	GSE116918
GSM3263871	80	1	GSE116918
GSM3263801	78	1	GSE116918
GSM3263672	92	0	GSE116918
GSM3263773	102	0	GSE116918
GSM3263898	19	0	GSE116918
GSM3263818	65	0	GSE116918
GSM3263820	89	0	GSE116918
GSM3263686	74	0	GSE116918
GSM3263750	108	0	GSE116918
GSM3263847	83	0	GSE116918
GSM3263824	87	0	GSE116918
GSM3263757	84	1	GSE116918
GSM3263815	84	0	GSE116918
GSM3263725	108	0	GSE116918
GSM3263727	113	0	GSE116918
GSM3263897	70	0	GSE116918
GSM3263783	96	0	GSE116918
GSM3263760	80	0	GSE116918
GSM3263688	36	0	GSE116918
GSM3263842	87	0	GSE116918
GSM3263906	106	0	GSE116918
GSM3263809	94	0	GSE116918
GSM3263754	101	0	GSE116918
GSM3263728	106	0	GSE116918
GSM3263675	101	0	GSE116918
GSM3263718	22	0	GSE116918
GSM3263687	76	0	GSE116918
GSM3263673	94	0	GSE116918
GSM3263910	72	0	GSE116918
GSM3263722	106	1	GSE116918
GSM3263708	108	0	GSE116918
GSM3263664	117	0	GSE116918
GSM3263848	83	0	GSE116918
GSM3263911	98	0	GSE116918
GSM3263903	101	0	GSE116918
PCA0001	18.5	1	GSE
GSM1817814	3.91233	0	GSE
PCA0099	5.78	0	GSE
GSM1817818	7.85753	0	GSE
PCA0134	8.18	0	GSE
PCA0009	64.76	1	GSE
PCA0171	8.84	0	GSE
GSM1817822	9.92877	0	GSE
PCA0013	10.38	0	GSE
GSM1817831	10.4548	0	GSE
GSM1817824	10.5534	0	GSE
GSM1817829	10.5863	0	GSE
PCA0156	10.81	0	GSE
GSM1817828	11.5397	0	GSE
PCA0162	11.83	0	GSE
GSM1817830	12.6904	0	GSE
PCA0022	39.95	1	GSE
PCA0024	3.94	1	GSE
PCA0025	68.04	1	GSE
PCA0160	12.98	0	GSE
PCA0109	13.86	0	GSE
PCA0028	27.6	1	GSE
GSM1817827	14.3671	0	GSE
GSM1817806	15.2219	0	GSE
PCA0031	35.35	1	GSE
PCA0032	3.71	1	GSE
GSM1817826	15.2219	0	GSE
PCA0034	92.98	1	GSE
GSM1817823	15.2548	0	GSE
GSM1817797	15.2877	0	GSE
GSM1817802	15.2877	0	GSE
GSM1817804	15.4521	0	GSE
GSM1817757	16.8	0	GSE
GSM1817801	16.9973	0	GSE
GSM1817821	17.3589	0	GSE
GSM1817825	17.4247	0	GSE
GSM1817813	18.1479	0	GSE
GSM1817817	18.4438	0	GSE
GSM1817816	18.8384	0	GSE
GSM1817920	18.937	0	GSE
PCA0018	18.96	0	GSE
GSM1817819	19.463	0	GSE
GSM1817812	20.0219	0	GSE
GSM1817809	20.7123	0	GSE
PCA0073	13.04	1	GSE
GSM1817808	21.2055	0	GSE
GSM1817811	21.2712	0	GSE
GSM1817807	21.7315	0	GSE
PCA0080	55.39	1	GSE
PCA0081	9.86	1	GSE
GSM1817799	22.2247	0	GSE
PCA0083	31.8	1	GSE
GSM1817805	22.2904	0	GSE
GSM1817803	22.3233	0	GSE
GSM1817780	22.5534	0	GSE
PCA0015	22.7	0	GSE
PCA0105	23	0	GSE
PCA0092	16.82	1	GSE
GSM1817744	23.474	0	GSE
PCA0064	24.28	0	GSE
PCA0056	25	0	GSE
GSM1817798	25.7753	0	GSE
GSM1817731	25.9726	0	GSE
PCA0115	26.22	0	GSE
GSM1817800	26.3342	0	GSE
PCA0103	28.65	1	GSE
PCA0029	26.68	0	GSE
PCA0167	26.84	0	GSE
GSM1817795	27.0247	0	GSE
GSM1817796	27.0247	0	GSE
GSM1817783	27.9781	0	GSE
PCA0133	28.06	0	GSE
GSM1817790	29.589	0	GSE
PCA0112	13.21	1	GSE
GSM1817788	29.7534	0	GSE
PCA0181	30.03	0	GSE
PCA0058	30.19	0	GSE
PCA0117	18.83	1	GSE
PCA0165	30.52	0	GSE
GSM1817791	30.7726	0	GSE
GSM1817786	30.8055	0	GSE
GSM1817787	30.937	0	GSE
PCA0158	31.61	0	GSE
GSM1817785	32.1205	0	GSE
PCA0173	32.69	0	GSE
GSM1817784	33.8959	0	GSE
GSM1817764	33.9945	0	GSE
PCA0128	53.82	1	GSE
GSM1817781	34.4877	0	GSE
PCA0130	27.86	1	GSE
PCA0010	35.06	0	GSE
GSM1817779	35.9014	0	GSE
PCA0175	36.01	0	GSE
PCA0144	37.59	0	GSE
PCA0136	5.72	1	GSE
PCA0178	37.68	0	GSE
GSM1817778	38.137	0	GSE
PCA0100	38.21	0	GSE
GSM1817766	38.5973	0	GSE
PCA0114	38.77	0	GSE
PCA0084	39.66	0	GSE
PCA0157	39.85	0	GSE
GSM1817774	40.7342	0	GSE
GSM1817776	40.8	0	GSE
GSM1817775	41.4575	0	GSE
PCA0141	41.76	0	GSE
GSM1817751	41.7863	0	GSE
GSM1817730	41.9178	0	GSE
PCA0161	19.02	1	GSE
PCA0096	42.38	0	GSE
PCA0062	42.94	0	GSE
PCA0169	42.94	0	GSE
PCA0174	43.3	0	GSE
GSM1817740	43.463	0	GSE
PCA0104	43.47	0	GSE
PCA0127	43.53	0	GSE
PCA0118	43.83	0	GSE
GSM1817771	44.2521	0	GSE
PCA0172	30.56	1	GSE
GSM1817735	44.8767	0	GSE
PCA0163	45.37	0	GSE
GSM1817772	45.5014	0	GSE
PCA0068	45.54	0	GSE
PCA0147	45.73	0	GSE
PCA0187	18	1	GSE
PCA0201	4.11	1	GSE
PCA0208	11.79	1	GSE
PCA0210	20.04	1	GSE
PCA0213	64.66	1	GSE
PCA0215	5.95	1	GSE
GSM1817768	46.0274	0	GSE
PCA0093	46.42	0	GSE
PCA0119	46.49	0	GSE
GSM1817723	6	1	GSE
GSM1817743	46.8493	0	GSE
GSM1817959	46.9808	0	GSE
GSM1817727	55	1	GSE
GSM1817937	47.1452	0	GSE
GSM1817754	47.2438	0	GSE
GSM1817767	47.2438	0	GSE
PCA0151	47.34	0	GSE
PCA0155	47.61	0	GSE
PCA0090	48.43	0	GSE
PCA0145	48.43	0	GSE
GSM1817765	48.4603	0	GSE
GSM1817724	48.526	0	GSE
PCA0132	48.56	0	GSE
GSM1817737	48.8877	0	GSE
GSM1817763	48.9534	0	GSE
PCA0168	49.02	0	GSE
PCA0075	49.35	0	GSE
PCA0111	49.84	0	GSE
GSM1817762	50.2356	0	GSE
GSM1817745	11	1	GSE
GSM1817760	50.6959	0	GSE
GSM1817747	57	1	GSE
GSM1817761	50.8603	0	GSE
GSM1817749	38	1	GSE
PCA0146	50.89	0	GSE
PCA0150	51.35	0	GSE
GSM1817741	51.3534	0	GSE
GSM1817753	16	1	GSE
PCA0095	51.58	0	GSE
PCA0135	51.65	0	GSE
GSM1817759	51.7808	0	GSE
PCA0126	51.85	0	GSE
PCA0170	52.17	0	GSE
GSM1817758	52.274	0	GSE
PCA0122	52.47	0	GSE
GSM1817755	52.7014	0	GSE
GSM1817933	52.7342	0	GSE
GSM1817736	52.8658	0	GSE
GSM1817756	53.8849	0	GSE
GSM1817752	54	0	GSE
GSM1817729	54.1151	0	GSE
PCA0164	54.54	0	GSE
PCA0124	55.2	0	GSE
GSM1817769	13	1	GSE
GSM1817770	21	1	GSE
PCA0107	56.15	0	GSE
PCA0087	56.84	0	GSE
GSM1817773	31	1	GSE
PCA0129	56.87	0	GSE
PCA0020	56.94	0	GSE
GSM1817750	56.9753	0	GSE
GSM1817777	16	1	GSE
GSM1817927	57.0411	0	GSE
GSM1817742	57.3699	0	GSE
GSM1817746	57.3699	0	GSE
GSM1817748	57.3699	0	GSE
GSM1817782	6	1	GSE
PCA0002	58.02	0	GSE
GSM1817738	58.2247	0	GSE
GSM1817739	58.5863	0	GSE
GSM1817997	58.8822	0	GSE
PCA0110	58.91	0	GSE
PCA0082	58.97	0	GSE
PCA0108	59.14	0	GSE
PCA0149	59.17	0	GSE
GSM1817792	23	1	GSE
GSM1817794	3	1	GSE
GSM1817733	59.474	0	GSE
GSM1817732	59.6384	0	GSE
GSM1817734	59.9014	0	GSE
PCA0123	60.06	0	GSE
PCA0113	60.45	0	GSE
GSM1817998	60.5589	0	GSE
GSM1817994	60.7233	0	GSE
PCA0086	60.85	0	GSE
GSM1817974	61.1836	0	GSE
PCA0125	61.37	0	GSE
GSM1817916	61.4466	0	GSE
PCA0021	61.5	0	GSE
GSM1817726	61.5123	0	GSE
PCA0077	61.7	0	GSE
GSM1817952	62.3342	0	GSE
GSM1817810	21	1	GSE
PCA0101	62.36	0	GSE
PCA0120	62.65	0	GSE
GSM1817721	64.011	0	GSE
GSM1817722	64.4712	0	GSE
GSM1817720	65.4247	0	GSE
GSM1817942	66	0	GSE
PCA0094	66.1	0	GSE
GSM1817989	68.5479	0	GSE
GSM1817820	19	1	GSE
PCA0033	69.09	0	GSE
GSM1817995	69.2712	0	GSE
GSM1817992	69.6	0	GSE
GSM1817987	70.126	0	GSE
PCA0089	70.18	0	GSE
PCA0063	74.12	0	GSE
GSM1817985	74.3342	0	GSE
PCA0014	76.45	0	GSE
GSM1817963	76.7014	0	GSE
PCA0066	77.11	0	GSE
GSM1817967	77.2603	0	GSE
GSM1817906	12.0329	1	GSE
GSM1817907	19.2986	1	GSE
GSM1817909	61.5452	1	GSE
GSM1817910	10.126	1	GSE
GSM1817911	8.08767	1	GSE
GSM1817912	24.1644	1	GSE
GSM1817913	7.6274	1	GSE
GSM1817914	3.58356	1	GSE
PCA0065	77.37	0	GSE
GSM1817917	18.3123	1	GSE
GSM1817919	98.2685	1	GSE
GSM1817935	77.6219	0	GSE
GSM1817921	34.0603	1	GSE
PCA0035	77.8	0	GSE
GSM1817980	78.0493	0	GSE
PCA0026	78.16	0	GSE
GSM1817966	78.7726	0	GSE
GSM1817929	26.8603	1	GSE
GSM1817930	28.9315	1	GSE
GSM1817931	16.3397	1	GSE
GSM1817979	79.4301	0	GSE
GSM1817975	79.7918	0	GSE
PCA0011	82.17	0	GSE
GSM1817939	82.4219	0	GSE
GSM1817970	82.4877	0	GSE
GSM1817950	82.5534	0	GSE
GSM1817938	63.1562	1	GSE
GSM1817960	82.6849	0	GSE
PCA0057	82.86	0	GSE
GSM1817953	83.8356	0	GSE
PCA0050	83.85	0	GSE
GSM1817944	23.7041	1	GSE
GSM1817969	84.0658	0	GSE
GSM1817958	84.1973	0	GSE
GSM1817954	84.2959	0	GSE
GSM1817948	41.7205	1	GSE
GSM1817971	84.2959	0	GSE
PCA0074	84.31	0	GSE
PCA0036	85.32	0	GSE
GSM1817973	85.5452	0	GSE
GSM1817943	87.3863	0	GSE
GSM1817955	30.0164	1	GSE
GSM1817956	36.5589	1	GSE
GSM1817957	22.9808	1	GSE
PCA0040	89.5	0	GSE
GSM1817932	90.7397	0	GSE
GSM1817964	91.5945	0	GSE
GSM1817962	66.9699	1	GSE
GSM1817934	92.1534	0	GSE
GSM1817951	92.4822	0	GSE
GSM1817965	19.8904	1	GSE
PCA0003	93.14	0	GSE
GSM1817947	94.5863	0	GSE
GSM1817968	36.5918	1	GSE
GSM1817946	95.9014	0	GSE
GSM1817936	96.8548	0	GSE
GSM1817926	98.1041	0	GSE
GSM1817972	36.6904	1	GSE
GSM1817945	98.3342	0	GSE
PCA0007	98.6	0	GSE
PCA0038	100.21	0	GSE
GSM1817977	47.6055	1	GSE
GSM1817924	100.274	0	GSE
PCA0052	102.54	0	GSE
GSM1817981	42.4767	1	GSE
GSM1817982	42.8055	1	GSE
GSM1817983	6.24658	1	GSE
GSM1817923	103.43	0	GSE
PCA0037	104.05	0	GSE
GSM1817988	18.4438	1	GSE
PCA0017	104.38	0	GSE
GSM1817990	64.2411	1	GSE
GSM1817991	29.8192	1	GSE
PCA0030	115.09	0	GSE
GSM1817993	38.0055	1	GSE
PCA0027	116.83	0	GSE
PCA0005	126.1	0	GSE
PCA0012	128.43	0	GSE
PCA0008	149.19	0	GSE

## Sheet: Table S2
Table S2: IDs of TCGA-PRAD cohort patients included in differential analysis
IDs
TCGA-EJ-5505-01A
TCGA-ZG-A9L6-01A
TCGA-HC-A8D0-01A
TCGA-VN-A88I-01A
TCGA-KK-A8IA-01A
TCGA-KC-A7FA-01A
TCGA-KK-A6E1-01A
TCGA-H9-7775-01A
TCGA-HC-8262-01A
TCGA-EJ-7797-01A
TCGA-HC-7738-01A
TCGA-V1-A8MG-01A
TCGA-ZG-A8QX-01A
TCGA-XK-AAJP-01A
TCGA-G9-6379-01A
TCGA-EJ-7314-01A
TCGA-EJ-7125-01A
TCGA-VP-A87J-01A
TCGA-CH-5761-11A
TCGA-EJ-8468-01A
TCGA-EJ-5527-01A
TCGA-G9-6333-01A
TCGA-HC-7749-01A
TCGA-G9-6338-01A
TCGA-ZG-A9L0-01A
TCGA-J4-AATZ-01A
TCGA-HC-7232-01A
TCGA-EJ-A7NN-01A
TCGA-EJ-7317-11A
TCGA-CH-5750-01A
TCGA-QU-A6IP-01A
TCGA-J4-A67Q-01A
TCGA-G9-6348-01A
TCGA-YL-A8SC-01A
TCGA-VP-A878-01A
TCGA-KK-A7B1-01A
TCGA-EJ-5525-01A
TCGA-CH-5768-11A
TCGA-HC-7752-01A
TCGA-FC-7708-01A
TCGA-2A-A8W3-01A
TCGA-G9-6362-01A
TCGA-WW-A8ZI-01A
TCGA-EJ-7784-11A
TCGA-EJ-A8FP-01A
TCGA-G9-6370-01A
TCGA-G9-6377-01A
TCGA-ZG-A9N3-01A
TCGA-Y6-A8TL-01A
TCGA-CH-5790-01A
TCGA-ZG-A9L4-01A
TCGA-EJ-7125-11A
TCGA-EJ-5519-01A
TCGA-XK-AAK1-01A
TCGA-EJ-5495-01A
TCGA-VN-A88O-01A
TCGA-G9-6365-11A
TCGA-HC-8216-01A
TCGA-2A-AAYF-01A
TCGA-HI-7169-01A
TCGA-EJ-5498-01A
TCGA-CH-5738-01A
TCGA-KK-A7B2-01A
TCGA-J4-A67S-01A
TCGA-YL-A9WJ-01A
TCGA-HC-7819-01A
TCGA-ZG-A8QZ-01A
TCGA-KK-A7AW-01A
TCGA-ZG-A9LS-01A
TCGA-KK-A7B3-01A
TCGA-TP-A8TT-01A
TCGA-G9-A9S7-01A
TCGA-EJ-5514-01A
TCGA-EJ-A8FO-11A
TCGA-H9-A6BX-01A
TCGA-EJ-7328-01A
TCGA-J4-A67K-01A
TCGA-2A-AAYU-01A
TCGA-2A-A8W1-01A
TCGA-G9-A9S0-01A
TCGA-EJ-A46E-01A
TCGA-EJ-A65J-01A
TCGA-EJ-5526-01A
TCGA-HC-7075-01A
TCGA-HC-8262-11A
TCGA-EJ-7321-11A
TCGA-KK-A8IK-01A
TCGA-EJ-5531-01A
TCGA-EJ-5542-01A
TCGA-CH-5767-01A
TCGA-KK-A6E6-01A
TCGA-CH-5743-01A
TCGA-HC-7821-01A
TCGA-HC-7752-11A
TCGA-M7-A720-01A
TCGA-HC-A4ZV-01A
TCGA-HC-8261-01A
TCGA-G9-6356-01A
TCGA-ZG-A9NI-01A
TCGA-HC-7819-11A
TCGA-HC-7078-01A
TCGA-EJ-7782-01A
TCGA-HC-7740-11A
TCGA-HC-7737-01A
TCGA-H9-A6BY-01A
TCGA-J9-A8CP-01A
TCGA-EJ-A46B-01A
TCGA-VN-A943-01A
TCGA-HC-A9TH-01A
TCGA-G9-6499-01A
TCGA-CH-5764-01A
TCGA-EJ-5504-01A
TCGA-J4-A67M-01A
TCGA-HC-7742-01A
TCGA-CH-5794-01A
TCGA-YL-A8HO-01A
TCGA-KC-A7FD-01A
TCGA-EJ-7794-01A
TCGA-YL-A8HM-01A
TCGA-HC-7080-01A
TCGA-HC-8259-01A
TCGA-XJ-A83H-01A
TCGA-EJ-7793-11A
TCGA-J4-A83J-01A
TCGA-G9-A9S4-01A
TCGA-X4-A8KQ-01A
TCGA-EJ-5507-01A
TCGA-CH-5745-01A
TCGA-HC-8258-01A
TCGA-HC-8258-11A
TCGA-HC-8257-01A
TCGA-XK-AAJR-01A
TCGA-EJ-A7NG-01A
TCGA-J4-8198-01A
TCGA-ZG-A9KY-01A
TCGA-V1-A9O5-01A
TCGA-KC-A4BR-01A
TCGA-EJ-5524-01A
TCGA-EJ-7792-01A
TCGA-ZG-A9L5-01A
TCGA-FC-A8O0-01A
TCGA-EJ-7784-01A
TCGA-HC-7209-01A
TCGA-J9-A52C-01A
TCGA-KK-A7AU-01A
TCGA-V1-A9OF-01A
TCGA-G9-7510-01A
TCGA-J4-A67R-01A
TCGA-EJ-A65G-01A
TCGA-HC-A8D1-01A
TCGA-EJ-8472-01A
TCGA-HC-7820-01A
TCGA-EJ-5494-01A
TCGA-EJ-A7NH-01A
TCGA-XJ-A9DK-01A
TCGA-EJ-7123-01A
TCGA-G9-6496-01A
TCGA-EJ-7330-01A
TCGA-KK-A8I4-01A
TCGA-TK-A8OK-01A
TCGA-HC-7744-01A
TCGA-HC-A6AL-01A
TCGA-KK-A6E5-01A
TCGA-EJ-5530-01A
TCGA-2A-A8VX-01A
TCGA-HC-A632-01A
TCGA-CH-5769-01A
TCGA-CH-5769-11A
TCGA-ZG-A9MC-01A
TCGA-M7-A724-01A
TCGA-EJ-5508-01A
TCGA-YL-A8SI-01A
TCGA-M7-A725-01A
TCGA-YL-A9WL-01A
TCGA-KK-A8IJ-01A
TCGA-V1-A9Z8-01A
TCGA-YL-A8HL-01A
TCGA-EJ-7789-01A
TCGA-ZG-A9LZ-01A
TCGA-EJ-5497-01A
TCGA-QU-A6IN-01A
TCGA-CH-5752-01A
TCGA-M7-A722-01A
TCGA-EJ-A46I-01A
TCGA-EJ-7315-11A
TCGA-M7-A721-01A
TCGA-KK-A59Z-01A
TCGA-EJ-7330-11A
TCGA-VP-A876-01A
TCGA-EJ-7317-01A
TCGA-EJ-A8FN-01A
TCGA-XJ-A83F-01A
TCGA-V1-A9OT-01A
TCGA-4L-AA1F-01A
TCGA-EJ-A8FU-01A
TCGA-CH-5761-01A
TCGA-YL-A8HJ-01A
TCGA-QU-A6IL-01A
TCGA-KK-A6E2-01A
TCGA-CH-5741-01A
TCGA-EJ-7792-11A
TCGA-EJ-A7NJ-01A
TCGA-EJ-A8FS-01A
TCGA-XK-AAJU-01A
TCGA-VN-A88N-01A
TCGA-XK-AAJA-01A
TCGA-HC-7745-01A
TCGA-KK-A8I7-01A
TCGA-J4-A83L-01A
TCGA-G9-6384-11A
TCGA-EJ-7321-01A
TCGA-EJ-7783-11A
TCGA-V1-A8WN-01A
TCGA-EJ-A65F-01A
TCGA-XK-AAIW-01A
TCGA-CH-5737-01A
TCGA-CH-5744-01A
TCGA-J4-A67L-01A
TCGA-KK-A6DY-01A
TCGA-EJ-7781-11A
TCGA-XK-AAJT-01A
TCGA-KK-A6E0-01A
TCGA-HC-7737-11A
TCGA-HC-A6AN-01A
TCGA-J9-A52E-01A
TCGA-YL-A8SB-01A
TCGA-VP-A87C-01A
TCGA-EJ-7123-11A
TCGA-YL-A8S9-01A
TCGA-QU-A6IM-01A
TCGA-ZG-A9M4-01A
TCGA-HC-A8CY-01A
TCGA-CH-5753-01A
TCGA-2A-A8VT-01A
TCGA-KK-A5A1-01A
TCGA-G9-6336-01A
TCGA-HC-7745-11A
TCGA-J4-A83N-01A
TCGA-KK-A59V-01A
TCGA-J4-A67O-01A
TCGA-X4-A8KS-01A
TCGA-HC-7230-01A
TCGA-XJ-A9DI-01A
TCGA-KC-A4BN-01A
TCGA-YL-A8S8-01A
TCGA-EJ-A7NF-01A
TCGA-YL-A8SA-01A
TCGA-XA-A8JR-01A
TCGA-EJ-8470-01A
TCGA-V1-A9OL-01A
TCGA-CH-5791-01A
TCGA-TP-A8TV-01A
TCGA-G9-6364-01A
TCGA-J9-A8CL-01A
TCGA-J4-A83J-11A
TCGA-G9-6494-01A
TCGA-G9-7523-01A
TCGA-KK-A8IG-01A
TCGA-SU-A7E7-01A
TCGA-VN-A88M-01A
TCGA-G9-7521-01A
TCGA-V1-A8WS-01A
TCGA-G9-6347-01A
TCGA-V1-A8MU-01A
TCGA-G9-6373-01A
TCGA-CH-5788-01A
TCGA-QU-A6IO-01A
TCGA-YL-A8HK-01A
TCGA-HC-7212-01A
TCGA-CH-5771-01A
TCGA-YL-A9WY-01A
TCGA-HC-7750-01A
TCGA-2A-A8VV-01A
TCGA-HC-A76W-01A
TCGA-J4-A83K-01A
TCGA-G9-6343-01A
TCGA-EJ-7793-01A
TCGA-HC-A6AP-01A
TCGA-XQ-A8TA-01A
TCGA-EJ-A46G-01A
TCGA-J4-A6G1-01A
TCGA-HC-7736-01A
TCGA-ZG-A9LM-01A
TCGA-KK-A7B4-01A
TCGA-ZG-A9LU-01A
TCGA-FC-A5OB-01A
TCGA-G9-6351-01A
TCGA-EJ-5503-01A
TCGA-J4-AAU2-01A
TCGA-EJ-5511-01A
TCGA-CH-5751-01A
TCGA-CH-5792-01A
TCGA-KC-A7F6-01A
TCGA-EJ-5510-01A
TCGA-HC-7211-01A
TCGA-HC-7818-01A
TCGA-J4-A67N-01A
TCGA-EJ-5506-01A
TCGA-VP-A87H-01A
TCGA-KK-A7AV-01A
TCGA-VP-A87B-01A
TCGA-HC-8213-01A
TCGA-G9-6369-01A
TCGA-ZG-A9LN-01A
TCGA-G9-6496-11A
TCGA-HC-7233-01A
TCGA-VN-A88K-01A
TCGA-EJ-7791-01A
TCGA-CH-5746-01A
TCGA-EJ-7327-01A
TCGA-EJ-AB20-01A
TCGA-CH-5762-01A
TCGA-KK-A8I5-01A
TCGA-EJ-5515-01A
TCGA-G9-6367-01A
TCGA-V1-A9O7-01A
TCGA-G9-6363-01A
TCGA-V1-A9O9-01A
TCGA-V1-A9O5-06A
TCGA-FC-A66V-01A
TCGA-EJ-5509-01A
TCGA-HC-A6HX-01A
TCGA-V1-A9Z7-01A
TCGA-XJ-A83G-01A
TCGA-2A-AAYO-01A
TCGA-KK-A59X-01A
TCGA-CH-5765-01A
TCGA-VP-A87D-01A
TCGA-V1-A8WL-01A
TCGA-ZG-A8QW-01A
TCGA-EJ-7785-01A
TCGA-VN-A88R-01A
TCGA-G9-6384-01A
TCGA-V1-A8MK-01A
TCGA-ZG-A9L9-01A
TCGA-ZG-A9LY-01A
TCGA-2A-A8VL-01A
TCGA-EJ-5522-01A
TCGA-EJ-7794-11A
TCGA-HC-7211-11A
TCGA-EJ-A65E-01A
TCGA-HC-7738-11A
TCGA-CH-5767-11B
TCGA-EJ-A7NK-01A
TCGA-EJ-5496-01A
TCGA-EJ-7797-11A
TCGA-HC-7081-01A
TCGA-EJ-7315-01A
TCGA-HC-7748-01A
TCGA-KK-A8II-01A
TCGA-J9-A8CK-01A
TCGA-EJ-5502-01A
TCGA-HC-A76X-01A
TCGA-J9-A8CM-01A
TCGA-KK-A7B0-01A
TCGA-J4-A67T-01A
TCGA-HI-7168-01A
TCGA-KK-A59Y-01A
TCGA-Y6-A9XI-01A
TCGA-G9-6356-11A
TCGA-V1-A9OY-01A
TCGA-KC-A4BL-01A
TCGA-YL-A9WK-01A
TCGA-EJ-7788-01A
TCGA-XK-AAJ3-01A
TCGA-G9-6342-01A
TCGA-EJ-5516-01A
TCGA-EJ-5501-01A
TCGA-KK-A8I9-01A
TCGA-EJ-7786-01A
TCGA-EJ-5532-01A
TCGA-EJ-7331-11A
TCGA-HC-7210-01A
TCGA-XQ-A8TB-01A
TCGA-HC-A6HY-01A
TCGA-J9-A52B-01A
TCGA-EJ-A7NM-01A
TCGA-ZG-A8QY-01A
TCGA-J4-A6M7-01A
TCGA-EJ-7789-11A
TCGA-KK-A8ID-01A
TCGA-G9-6498-01A
TCGA-V1-A9ZK-01A
TCGA-EJ-7781-01A
TCGA-G9-6353-01A
TCGA-G9-6499-11A
TCGA-J9-A52D-01A
TCGA-EJ-A46F-01A
TCGA-ZG-A9LB-01A
TCGA-KK-A6E3-01A
TCGA-G9-7519-01A
TCGA-KK-A8IM-01A
TCGA-M7-A71Z-01A
TCGA-G9-6378-01A
TCGA-VP-AA1N-01A
TCGA-HC-8266-01A
TCGA-V1-A8X3-01A
TCGA-V1-A9ZG-01A
TCGA-XK-AAIR-01A
TCGA-EJ-A8FO-01A
TCGA-CH-5763-01A
TCGA-EJ-7786-11A
TCGA-KK-A7AP-01A
TCGA-G9-6362-11A
TCGA-HC-7077-01A
TCGA-EJ-AB27-01A
TCGA-HC-8256-01A
TCGA-YL-A9WH-01A
TCGA-EJ-A65D-01A
TCGA-G9-6371-01A
TCGA-XK-AAIV-01A
TCGA-2A-A8VO-01A
TCGA-V1-A8WV-01A
TCGA-G9-6351-11A
TCGA-M7-A71Y-01A
TCGA-V1-A9OA-01A
TCGA-VP-A87E-01A
TCGA-FC-7961-01A
TCGA-EJ-7331-01A
TCGA-G9-6385-01A
TCGA-HC-A631-01A
TCGA-EJ-A46H-01A
TCGA-J4-A83I-01A
TCGA-V1-A9ZI-01A
TCGA-KK-A7AY-01A
TCGA-CH-5768-01A
TCGA-EJ-5499-01A
TCGA-ZG-A9L1-01A
TCGA-V1-A9OH-01A
TCGA-G9-6365-01A
TCGA-HC-8265-01A
TCGA-KK-A8IB-01A
TCGA-KK-A6E7-01A
TCGA-CH-5772-01A
TCGA-YL-A9WX-01A
TCGA-J4-AATV-01A
TCGA-G9-7522-01A
TCGA-EJ-7328-11A
TCGA-J4-A6G3-01A
TCGA-EJ-7327-11A
TCGA-J4-A83M-01A
TCGA-CH-5748-01A
TCGA-XJ-A9DQ-01A
TCGA-KC-A4BV-01A
TCGA-EJ-7314-11A
TCGA-HC-A6AO-01A
TCGA-VP-A875-01A
TCGA-G9-6329-01A
TCGA-YJ-A8SW-01A
TCGA-MG-AAMC-01A
TCGA-KC-A7F3-01A
TCGA-EJ-5521-01A
TCGA-HC-7213-01A
TCGA-V1-A8MF-01A
TCGA-VN-A88L-01A
TCGA-CH-5766-01A
TCGA-VP-A872-01A
TCGA-KK-A8IH-01A
TCGA-J9-A8CN-01A
TCGA-HC-8260-11A
TCGA-HC-7079-01A
TCGA-ZG-A9ND-01A
TCGA-G9-6363-11A
TCGA-CH-5739-01A
TCGA-KK-A8I8-01A
TCGA-EJ-5517-01A
TCGA-VN-A88P-01A
TCGA-EJ-7783-01A
TCGA-EJ-8474-01A
TCGA-HC-8259-11A
TCGA-G9-6342-11A
TCGA-EJ-5518-01A
TCGA-G9-6332-01A
TCGA-HC-A6AS-01A
TCGA-KK-A8I6-01A
TCGA-ZG-A9L2-01A
TCGA-XJ-A9DX-01A
TCGA-V1-A9OQ-01A
TCGA-V1-A9OX-01A
TCGA-KC-A7F5-01A
TCGA-HI-7171-01A
TCGA-EJ-8469-01A
TCGA-KK-A6E4-01A
TCGA-V1-A8ML-01A
TCGA-CH-5754-01A
TCGA-KK-A8IC-01A
TCGA-G9-7509-01A
TCGA-EJ-7115-01A
TCGA-HC-A6AQ-01A
TCGA-KK-A7AZ-01A
TCGA-G9-6366-01A
TCGA-G9-6354-01A
TCGA-VP-A87K-01A
TCGA-KK-A8IL-01A
TCGA-HI-7170-01A
TCGA-YL-A9WI-01A
TCGA-G9-6339-01A
TCGA-V1-A8WW-01A
TCGA-CH-5789-01A
TCGA-FC-A4JI-01A
TCGA-EJ-A65M-01A
TCGA-EJ-A6RA-01A
TCGA-EJ-5512-01A
TCGA-EJ-7785-11A
TCGA-M7-A723-01A
TCGA-G9-6333-11A
TCGA-EJ-7782-11A
TCGA-KK-A7AQ-01A
TCGA-G9-6348-11A
TCGA-EJ-A6RC-01A
TCGA-KK-A8IF-01A
TCGA-VP-A879-01A
TCGA-HC-A48F-01A
TCGA-EJ-7115-11A
TCGA-HC-7747-11A
TCGA-VN-A88Q-01A
TCGA-KC-A7FE-01A
TCGA-EJ-A46D-01A
TCGA-HC-7747-01A
TCGA-HC-7231-01A
TCGA-J4-8200-01A
TCGA-HC-8260-01A
TCGA-V1-A9ZR-01A
TCGA-EJ-A65B-01A
TCGA-HC-7742-11A
TCGA-V1-A8MM-01A
TCGA-CH-5740-01A
TCGA-G9-7525-01A
TCGA-FC-A6HD-01A
TCGA-V1-A9Z9-01A
TCGA-G9-6361-01A
TCGA-KK-A6E8-01A
TCGA-HC-7740-01A
TCGA-HC-A9TE-01A

## Sheet: Table S3
Table S3: Overlapping targets of EDs and prostate cancer
EDCs	PCa	EDCs|PCa
PPARA	SERPINA5	CYP1A2
MAOA	MFSD2A	HSD17B2
ESR2	HOXB8	PRKCA
HSD17B1	EMX2	CTSB
ESR1	SPINK2	CDK1
PTPN1	MCF2	GABRA2
PTPN2	CLDN2	PDE5A
AR	KLHL14	BCL2
CTSK	SEMG2	ACE
CTSS	NDRG4	P2RX7
CTSL	PATE2	SCN10A
FKBP1A	CRTAC1	CPB1
PDE10A	CYSLTR2	TRPC6
GRM2	WNT9B	TRPC3
CCND1	HOXB6	ELANE
CCNE1	AQP2	MAP3K8
MAPK14	SLC2A9	TRPA1
TSPO	RASL10B	ADORA2B
PTGER1	ATP13A4	MMP9
GABRB3	ANO1	MMP2
GPBAR1	MRO	PTGES
FNTA	KCNJ5	AGTR1
PREP	PATE4	TERT
MAPK11	PAQR8	MTNR1A
GABRG2	SLC46A2	PDE4A
ELOVL6	SLC16A12	ALOX15
KCNA5	STAC2	BCL2L10
PGGT1B	ACSL6	CDK5R1
TNFRSF1A	KIRREL3	SCARB1
MEN1	LPL	TDO2
TRPV4	GCNT4	GRM4
HCRTR2	SPINK13	NMBR
TRPV1	FRMD3	CCNB1
HCRTR1	FUT3	CCND2
SLC2A1	PLA2G4A	GABRA3
GRM5	PAX2	MIF
ADAM17	KCNJ13	TRPM8
CMA1	GSTM3	F2
PTGDR2	KCNJ16	PLAU
SLC2A3	WWC3	ALDH3A1
SLC2A2	SLCO4C1	FAAH
ADORA1	PIK3C2G	PTGS2
ADORA2A	PATE1	PGR
MMP7	FAM83A	CXCR2
RORC	SNAP25	S1PR3
PABPC1	PRDM16	PTGS1
ABL1	MGAM	PDE2A
CCND3	CLU	HTR2B
CAPN1	EVA1A	ADRA2A
SCN2A	GLIS3	ADRA2B
PTGFR	RAB11FIP2	SLC6A2
CTSV	GPRC5B	HTR2A
KCNN4	GNAO1	TACR2
VCP	KCNJ15	ADRB3
MTNR1B	PIP	GALR3
CASP3	ABHD6	ALDH2
SLC6A9	ANXA13	HTR7
PDE4B	HOXB5	GABRB2
PDE4C	UNC5B	CA2
BAD	HS3ST5	CA4
PIK3CA	PDK4	SRD5A2
MCL1	POU3F3	SLC6A4
BCL2L1	AMELX	SLC6A3
BCL2L2	SLMAP	CHRM3
BCL2A1	PAEP	AHR
CRHR1	RHOBTB2	NR1H4
MAPK8	QPRT	CA12
CCR1	KCNQ1	CA9
APP	LAPTM4A	KAT2A
PTAFR	LIPG	BCHE
TACR3	SLC28A3	TTR
IDO1	HOXB7	AKR1B1
CDK4	GRAMD1B	KDR
CDK5	UGT2B7	KCNMA1
GABRA6	ARHGEF40	FADS1
GABRA1	LPCAT2	DUSP3
GABRA5	PM20D1	CHRNA7
HTR6	G0S2	CHRNA4
RGS4	TRIM9	BMP2
ACHE	SLC31A2	AKR1C2
ALDH1A1	PON3	PGF
PLG	TRPM3	MAOB
PPP1CA	TMEM253	AKR1C1
CTRC	CDK18	FABP7
CTSG	SLCO2A1	RBP4
TNKS2	FN1	RARG
CHRM5	SP6	CRABP2
RGS8	FAM167A	RARB
MGLL	ST6GALNAC4	PPARG
RPS6KA2	RASAL1	GSTP1
GSK3B	ZBTB20	RORA
TBXAS1	AOX1	ALB
GPR55	ANXA9	APOA2
CCNE2	PAX8	KIF11
CASP7	PAQR7	SULT2A1
ADRA2C	ZNF185	GC
DRD1	TGFBR3	NR3C2
DRD3	PDE7B	MET
OPRD1	SBSPON	HSD11B1
CYP2D6	PALM3	GSTA1
CYP2C9	C2orf88	SERPINA1
CYP3A4	IL1RL1	NR3C1
CYP2C19	ALDH1L2	ABO
FABP1	ZNF154	F10
DYRK1B	TMLHE	CCNA2
FLT1	PATE3	CHEK1
MAPK10	SEMG1	FABP3
MAPK9	LMO3	FGFR1
LCK	KRT24	ZAP70
CYP17A1	NAGS	PDE4D
CLK3	CAMK2G	NR1I2
CDK2	C22orf23	SULT1E1
ESRRG	DCHS2	PLA2G2A
ALOX5	RAB9B	S100A9
MAPT	PJA1	ERBB4
RPS6KA3	AC005041.1	KIT
ALOX12	SNPH	PIK3R1
SHBG	CDIN1	APCS
SRD5A1	LYVE1	LTF
DAO	PAPPA	CANT1
CHRM1	NFYB	B3GAT1
ADORA3	FAT3	IMPDH2
LTA4H	C11orf45	FCAR
PLEC	APOBEC3C	PAH
DYRK1A	MICALL1	PYGL
CNR2	NPFFR2	RNASE3
PARP1	MPPE1	ACP3
EGLN1	FCRLB	C8G
VEGFA	ITSN1	TNK2
HDAC6	TRIM61	CES1
HDAC2	PAQR5	HSPA1A
HDAC8	POU2F3	HSPA1B
TYMS	SAMD12	SDS
AURKA	PARVA	APRT
EGFR	TMEM171	CBS
CHRNA3	NYNRIN	BMP7
ALPL	VWA5B2	BIRC7
SRC	RBFOX2	NNT
DUSP6	ADTRP	MME
PPP5C	IQCK	MAPK12
CTNNA1	LARGE1	RNASE2
TTPA	SCARA3	NME2
AKR1C3	DAAM2	SELE
DPP4	PCDH9	TPH1
REN	GNAZ	EPHA2
HSP90AA1	PCSK6	SRM
SULT2B1	EIF4EBP2	RND3
RXRA	DUSP2	OAT
TGM3	TRPM5	GSTM2
FABP6	GNAL	TK1
MMP3	ME1	CASP1
DCK	C8orf88	GSTM1
PPARD	ANO6	FOLH1
PRKACA	ATP1A4	FABP4
THRB	COL2A1	FHIT
RXRB	C20orf194	F7
VDR	PRDM11	LGALS3
PPP1CC	CRISP1	MMP16
MAPKAPK2	NFIA	JAK2
STS	FAM13B	CLEC4M
PIM1	ANGPT1	CHIT1
EPHB4	TMEM132C	AK1
ITGAL	AFAP1L2	MMP1
PDPK1	CFL2	GSTA3
BACE1	BNIP2	ADAM33
DHODH	PPP1R12A	DCXR
PTPN11	TES	TGFB2
MMP13	C12orf75	ITPKA
WAS	DCAF12L1	CRYZ
SEC14L2	EPM2A	PNMT
ADH5	FERMT2	UAP1
ADH1C	SEC23A	CYP19A1
TRAPPC3	SLC18A2	CFD
NR1I3	TSPAN18	LGALS7
NR1H3	PLEKHA2	TNNC1
MDM2	RHEX	PLK1
ADK	RSPH14	PIK3CG
ITK	ANKMY2	FGFR2
JAK3	OPCML	PDE3B
NR1H2	PIP5K1B	FABP5
NQO1	PRICKLE2	HPN
TGFBR1	PLBD1	PADI4
PDK2	DNAJC18	GCK
PRKCQ	RHBDL3	ADH1B
MTAP	PLAAT5	GATM
MAP2K1	TPM1	ALAD
MAPK1	HOXD3	NCS1
SYK	DUSP19	RIPK2
DPEP1	TMOD2	PLA2G1B
HMGCR	LPP	RET
HNMT	CAV1	HTR1A
THRA	EFNB1	DRD2
FECH	MEF2A	DRD5
HNF4G	IL18R1	CA6
IL2	MED21	HTR2C
TEK	NEURL1B	HTR1E
HSP90AB1	DEFB132	NOS1
CYP2C8	HOXB9	APOBEC3A
GRB2	MYLK	CA5A
PCTP	TBL1X	HTR3A
PROCR	ZNF90	PLIN5
GSTT2B	DUOX1	PRKCE
KIF5B	PPARGC1B	GRIN2B
BCAT2	CDKL1	NPY5R
PRDX2	KATNAL1	CA13
ME2	FER	HCAR2
CSNK2A1	SLC26A3	TAAR1
DDX6	TMEM114	APOBEC3G
OTC	MTMR8	TLR9
ISG20	NKAPL	ABCG2
SNRPA	MUC6	ITGA2B
LDHB	GPLD1	TBXA2R
AMY1A	PAK3	GRIA2
AMY1B	EYA4	PTGER2
AMY1C	RAP1A	PTGIR
ARF1	KLHL4	S1PR5
PSPH	ICA1L	CA14
PDHB	SLC25A12	PRKCB
ANG	RBBP7	CHRM2
PNPO	PLAG1	CACNA1H
BAG1	FEM1B	CNR1
PNP	FBXO30	KCNA3
AZGP1	L3MBTL4	HRH2
KYAT1	FAM110C	HTR4
GALE	NECAB1	SCN5A
TREM1	MAT2B	CASR
TPI1	PDE1C	SLC9A1
PCK1	STAC	CHRFAM7A
PAK6	RNF180	HRH3
CRAT	PCDH7	PRSS2
IMPA1	RBMS3	RXRG
ARSA	CCNI2	MMP11
CLK1	STOX2	CD38
GPI	RMDN2
C1S	ASPA
ST14	ELP3
CAT	GATA3
PAPSS1	VCL
RNASE4	LCN15
RHOA	PALLD
PTK2	CORO1C
AMD1	FRMD6
DHFR	STK26
ARHGAP1	SEMA6D
PLEKHA4	SGCB
MMP8	INPP5F
IMPDH1	PEAK1
MAN1B1	SVIL
ARG1	CDH23
INSR	ADAMTS5
FDPS	OVCH2
HK1	ARHGAP20
REG1A	PRKG1
PKLR	PLLP
RAC2	CALD1
CDA	TAF3
AHCY	DNM3
CDC42	NHS
UCK2	TMEM37
ARF4	PGRMC1
GART	LPIN1
BST1	SYNPO2
GSR	KCNJ1
HEXB	LCA5
HSPA8	PADI3
ALDOA	CAV2
RAB11A	KLHL42
IGF1R	CTTNBP2
DUT	MUC15
DTYMK	CEP68
SHMT1	RBBP8
CCL5	RIMS3
GSTO1	PPP1R3C
LGALS2	AIF1L
TGM2	PYCR1
TPSB2	SLC16A4
SSE1	EPHA10
NMNAT3	MAMLD1
LYZ	FAXDC2
DDX39B	RAB3D
Pfkfb1	NDRG2
RAF1	SLPI
G6PD	ARL4D
PMS2	GNL3
RAB9A	C21orf62
CDK7	JAZF1
AKT1	SH2D1B
ARG2	CGREF1
NT5M	SLC24A4
NMNAT1	MSRB3
ARL5A	SIM1
RFK	RCBTB2
STAT1	PCP4L1
APAF1	PIWIL4
HADH	BMERB1
TAP1	AHNAK2
XIAP	TFAP2B
NOS2	CSRNP3
MMP12	CCDC85A
GP1BA	QSOX2
DAPK1	PBX1
EIF4E	GPR22
HAGH	GPD1
HCK	ANP32E
GNPDA1	KCNS1
RAB5A	LRRC56
ERI1	LRRC4
EEA1	HOXB4
HINT1	HOXB3
NDST1	IRAK3
BLVRB	AMOT
DCPS	ADRA1A
BHMT	DMD
GMPR2	CDC42EP3
HPRT1	USP44
F11	HECTD2
HRAS	ZEB2
CTSF	B3GNT6
CD209	GPX2
RAC1	PPARGC1A
WARS1	C20orf202
RAP2A	SPINT3
ATIC	DBNDD1
KAT2B	ULK3
BTK	LURAP1
FKBP1B	CST4
AMY2A	TTC28
RAN	EPHB1
SULT1A1	ARHGEF9
GSTZ1	SLC8A1
FGG	CERK
DOT1L	C1QTNF1
GMPR	PEG3
TRDMT1	DENND2B
Rheb	TEAD1
PCMT1	GLDN
GLO1	ATP10B
SPR	CLDN19
Arl5b	CHRDL1
GCDH	CCDC69
IVD	MGAT4C
PPIA	RGS22
CFB	PPP1R12B
NQO2	EPS8
ANXA5	HOXB2
IGLV2-8	MAP1A
MTHFD1	ADGRD2
NOS3	CALM1
EPHX2	PRNP
CBR1	SYNM
SORD	BBX
YARS1	INSYN2A
ESRRA	CLIP4
BPI	ATP2B4
PLAT	PDZD8
SOD2	CORO2B
CCNT1	ETNK2
LCN2	BNC2
IGF1	SAMD10
GM2A	XKRX
CSK	CBX7
RARA	PPP2R2B
PSAP	MAMDC2
HMOX1	SORBS1
CD1A	KANK1
ACADM	KANK2
SETD7	LSM11
ADAMTS4	LHX1
FKBP3	ACACB
CDK6	PDGFD
AKT2	FILIP1
HSD17B11	CLCNKB
PRDX5	PLS3
CLPP	CLIP3
CA1	CCSER2
PLA2G10	SH3PXD2B
CSNK1G2	TNMD
PPCDC	DIXDC1
GLTP	ZNF846
ACAT1	CEP112
UMPS	MBNL1
PITPNA	MECOM
CDC7	SLCO3A1
CES2	LRP1B
S1PR2	MCC
PRKCG	TNS1
CHRM4	CLIC4
PTPRC	ESRP2
ATP4A	SEC16A
DNMT1	PSIP1
PTPN7	GUCY2C
HNF4A	DMRT2
CA7	FKBP15
HTR5A	SLC34A2
CCR4	CCDC181
CASP9	SOX5
RELA	STX19
ROCK1	CYP3A5
SIRT2	MARCKSL1
SIRT1	INSYN2B
CTDSP1	GPR156
HRH4	TLR2
GPR35	SLC4A5
PIM2	ANGPTL1
CA5B	GPM6B
NR2E3	LPAR1
HDAC3	MEIS1
S1PR4	OGFRL1
ANPEP	SYT8
S1PR1	KLHL5
NR2F2	APLF
CDC25B	TACC1
ECE1	ADGRB3
GSK3A	SEC14L6
HDAC4	NACC2
HDAC1	KLF8
DPP8	C5orf34
PLIN1	TOR1AIP1
ABCB1	JPH4
SOAT1	CDHR1
SERPINE1	GOLM1
HSD17B3	SLC25A53
LIPE	SIAH3
SIGMAR1	ADGRL3
PTPN22	CST2
MLYCD	NDE1
GCGR	PDZRN4
CACNA1B	NT5E
BRAF	SLC39A2
CYP11B1	ZNF483
CYP11B2	ZC2HC1C
DRD4	TMEM100
PDE7A	ROCK2
OPRL1	GPR161
PRCP	HSPA4L
NPBWR1	HOXD4
HSD11B2	LVRN
NCSTN	FOXQ1
PSENEN	FBXL7
DPP9	AFF2
DPP7	TRPC1
METAP2	WDFY2
RPS6KB1	DCC
VCAM1	PRR36
